# Supplementary material for: The StUBC18-StPUB40 pair negatively regulate drought stress tolerance and influences tuber yield in potato
Source: Hortic Res. 2025 Jun 10;12(9):uhaf145. doi: 10.1093/hr/uhaf145 (PMC12313339; doi:10.1093/hr/uhaf145)
Supplement: Web_Material_uhaf145 [file web_material_uhaf145.zip]

Archive with 7 entries (7 files):
- FigureS1.pdf
- FigureS2.pdf
- FigureS3.pdf
- FigureS4.pdf
- FigureS5.pdf
- Supplementary data-Figure.docx
- Supplementary data-table.docx
